# Supplementary material for: Reassessing public opinion of captive cetacean attractions with a photo elicitation survey
Source: PeerJ. 2018 Nov 20;6:e5953. doi: 10.7717/peerj.5953 (PMC6251344; doi:10.7717/peerj.5953)
Supplement: Supplemental Information 1 [file peerj-06-5953-s002.xlsx]

## Sheet: Sheet1
Survey	Age	Gender	Country	Hotel	Kids	Ages	First_Visit	Visit_Times_Freq	Cruise_Experience	Attractions_Visited	Paid_Attract_Per_Visit	Aquarium_1	BotanicalGarden_2	SWTD_3	CulturalShow_CraftMarket_4	MMP_5	Museum_6	Comments_SWTD	Comments_MMP
1	60-69	F	USA	West Indies	N		N	7	Have/Wouldn't	beach	0	4	3	4	3	4	1
2		F	Canada	Club Med	Y		Y		Have/Would	not yet	2 to 3	3	3	4	3	3	3	1	1
3	50-59	M	USA	Club Med	N		Y		Have/Wouldn't	beach, diving, sailed	3 to 4	0	3	0	3	0	3	1	1
4	50-59	F	USA	Club Med	N		Y		Have/Wouldn't	diving, sailing, beach	3 to 4	0	3	0	3	0	4	1	1
5	60-69	F	Canada	Club Med	N		Y		Have never/Wouldn't	no	1	1	1	3	3	1	3
6	18-29	F	USA	Club Med	N		Y		Have/Would	no	1 or 2	3	3	3	1	1	1	1	1
7	40-49	F	USA	Ocean Club	Y	5, 3, 7	N	2	Have never/Wouldn't	restaurants, snorkeling, iguana island	10 to 12	3	1	4	0	1	0	1
8	40-49	M	USA	Club Med	N		Y		Have/Would	snorkeling	2 to 3	1	3	4	4	0	0	1
9	50-59	M	Canada	Club Med	Y	20	N	5 to 6	Have never/Wouldn't	kayaking	2 to 3								1
10	40-49	F	USA	Club Med	N		Y		Have/Would	snorkeling	2 to 3	1	1	4	1	4	1
11	40-49	M	Canada	Club Med	N		Y		Have/Would	none	1	3	4	3	4	3	3
12	40-49	M	USA	Grace Bay town homes	Y	10, 8	Y		Have/Would	food	3	3	3	4	1	3	1
13	50-59	M	USA	Pinnacle	Y	16, 25	Y		Have never/Wouldn't	island tour	2 to 3	1	3	3	4	1	0
14	50-59	F	USA	Pinnacle	Y	16, 25	Y		Have never/Wouldn't	island tour	2 to 3	4	4	3	4	1	1		1
15	18-29	F	USA	Pinnacle	N		Y		Have never/Would	island tour	2 to 3	3	4	4	4	1	3
16	30-39	F	Italy	Caribbean Paradise	N		Y		Have never/Wouldn't	none	1 to 2	1	3	3	1	1	1
17	70-79	F	Canada	Villa Del Mar	N		N	2	Have never/Wouldn't	just beach		1	1	1	4	1	1	1
18	60-69	M	Canada	Ocean Club West	N		Y		Have/Would	no	0 to 1	0	0	0	0	1	0
19	40-49	F	Canada	Pink Umbrellas	N		Y		Have/Would	no	0 to 1	1	0	1	1	0	0	1
20	18-29	F	USA	Grace Bay Club	N		N	2	Have/Would	parasailing, golfing, Jimmy's dive bar	3	1	3	4	3	1	0
21	60-69	M	USA	Grace Bay Club	N		N	4	Have/Would	beach and restaurants	4	1	1	3	1	0	3
22	60-69	F	USA	Grace Bay Club	N		N		Have/Would	beach, restaurants	a lot	3	0	3	3	0	3
23	70-79	F	Canada	Grace Bay Club	N		Y		Have/Would	none	2 to 3	3	3	0	3	0	4
24	30-39	F	USA	Villa Del Mar	N		Y		Have never/Wouldn't	none	2	1	3	3	0	0	3	1
25	30-39	F	USA	Ports of Call	N		Y		Have/Wouldn't	beach and food	2	3	3	1	3	1	1
26	70-79	M	Canada	Grace Bay Club	N		Y		Have/Would	0	2 to 3	3	3	1	1	3	1
27	60-69	M	Canada	Ports of Call	Y	28, 30	Y		Have/Would	IGA	few	3	3	3
28	30-39		Finland	Ports of Call	N		Y		Have/Would	0	2 to 3	4	4	0	4	0	3	1
29	30-39	F	USA	Beaches	Y	7, 5	Y		Have never/Would	0	few	4	1	4	3	3	0
30	40-49	F	USA	Ocean Club West	N		Y		Have never/Wouldn't	beach	1 to 2	4	3	3	3	4	1
31	50-59	M	USA	Ocean Club West	N		Y		Have never/Wouldn't	none	1 to 2	4	3	3	1	4	0	1
32	60-69	F	USA	Ocean Club West	N		Y		Have never/Wouldn't	0	0	3	3	3	1	3	3
33	40-49	F	USA	Grace Bay Club	Y	12, 15	N	4	Have never/Wouldn't	no	0	1	3	1	3	1	1
34	50-59	M	USA	Grace Bay Club	Y	20	N	8	Have never/Wouldn't	snorkeling	2	0		0	4	0	0
35	18-29	F	USA	Grace Bay Club	N		N	15	Have never/Wouldn't	"the hole", have a boat	0	0	0	0	0	0	0
36	60-61	M	USA	Grace Bay Club	Y	20, 21	Y		Have never/Wouldn't	none	1 to 2	0	0	0	1	0	0	1
37	70-79	M	USA	Grace Bay Club	Y	5, 7	N	2	Have/Wouldn't	snorkeling, paddleboard, fishing, shelling, conch diving	3 to 4	3	4	0	0	0	3	1	1
38	18-29	F	USA	Private residence	N		N	10-12, owns condo	Have/Wouldn't	paddleboarding	3	3	1	0	4	1	3	1
39	40-49	F	USA	Ocean Club West	Y	17-22	Y		Have never/Wouldn't	parasailing, restaurants		0	1	4	4	3	3
40	50-59	M	USA	Ocean Club West	Y		Y		Have/Would			3	3	3	3	3	3
41	70-79		USA	Ocean Club West	Y	17-49	Y		Have never/Wouldn't	snorkel at Coral Garden		0	3	0	4	0	0
42	18-29		USA	Ocean Club West	N		Y		Have never/Wouldn't	restaurants, parasailing			4		4			1	1
43	30-39	F	USA	Ocean Club West	N		N	1	Have/Wouldn't	paddleboarding		4	4	4	3	1	1
44	70-79	M	USA		Y		N	5 to 6	Have/Wouldn't	restaurants, horseback, snorkel	3?	1	1	1	1	1	4
45	18-29	F	USA	Private residence	N		Y		Have/Wouldn't	boat outing		3	1	4	3	3	1
46	60-69	M	USA	Small hotel	Y	1	Y		Have never/Wouldn't	bike			3				3
47	30-39	F	USA	Grace Bay Club	N		N	2	Have never/Wouldn't	snorkeling, conch diving, paddleboarding, iguana island	4	3	4	0	3	0	1	1	1
48	30-39	M	Canada	Villa Del Mar	N		N	8	Have/Would	snorkeling/private islands	1 to 2	1	1	4	3	1	1		1
49	40-49	F	Canada	Villa Del Mar	N		N	8	Have/Would	snorkeling/private islands	1 to 2	3	3	4	1	1	1
50	40-49	F	Canada	Club Med	N		N	2	Have/Would	beach	none	0	0	0	0	0	0	1
51	30-39	M	Canada	Club Med	N		Y		Have/Would	none	2	1	0	0	0	0	0	1	1
52	30-39	F	Canada	Club Med	N		Y		Have never/Would	none	2	0	1	3	0	3	0	1	1
53	50-59	F	Brazil	Royal West indies	N		Y		Have never/Would	none	3	1	1	1	1	1	1
54	50-59	M	USA	Royal West indies	N		N	15	Have never/Wouldn't	SCUBA, snorkel, other islands	1	0	4	0	0	0	0	1
55	50-59	F	USA	Club Med	N		N	2	Have never/Wouldn't	none	0	0	3	4	3	3	0	1
56	40-49	M	Canada	Club Med	N		Y		Have never/Wouldn't	diving	All inclusive	3	3	1	1	1	1		1
57	50-59	M	Canada	Club Med	N		Y		Have never/Wouldn't	none	0	3	4	1	3	1	1
58	50-59	M	Canada	Club Med	N		Y		Have never/Would	sailing, snorkel/dive	2	4	4	3	3	3	3
59	18-29	F	USA	Club Med	N		Y		Have/Would	none	3	3	1	1	3	1	3	1	1
60	18-29	F	USA	Club Med	N		Y		Have never/Would	none	3	4	1	3	3	0	1
61		M	USA	Club Med	N		Y		Have never/Wouldn't	conch shack, reef	3	3	0	3	1	3	0
62	50-59	F	USA	Club Med	N		N	2	Have never/Wouldn't	conch, reef	3	4	3	4	1	3	3
63	40-49	F	USA	Grace Bay Club	Y	10, 8, 5	N	1	Have/Would	beach, tubing	5	4	1	1	1	3	3
64			USA	Grace Bay Club	Y	22	N	3	Have never/Would	boat ride, too lazy	2	3	3	0	3	0	1	1
65	50-59	F	USA	Grace Bay Club	Y	21	N	10	Have never/Would	restaurants, snorkeling	1	0	0	4	3	0	0
66		F	USA	Grace Bay Club	Y		N	5	Have/Wouldn't	restaurants	1 to 2	3	1	1	1	1	1
67	60-69	F	USA	West Indies	N		Y		Have/Would	just beach	1 to 2	3	3	0	3	3	3	1
68	40-49	F	USA	Royal West indies	N		Y		Have/Wouldn't	snorkeling	2	0	1	0	0	0	1
69	70-79	M	Canada	Royal West indies	N		Y		Have/Wouldn't	beach and restaurants	2 to 4	0	3	0	0	0	1	1
70	40-49	F	USA	Royal West indies	Y	11, 19	N	3	Have never/Wouldn't	snorkeling, boating	3 to 4	0	3	4	3	4	3	1
71	18-29	F		Royal West indies	N		N		Have never/Wouldn't	no	just beach	0	0	0	0	0	0
72	40-49	F	USA	Royal West indies	Y	22	N	1	Have never/Wouldn't	no		0	0	0	0	0	0
73	18-29	F	USA	Villa	N		Y		Have never/Would	snorkeling, beach sports, bars	6	1	0	1	0	0	0	1
74	50-59	F	USA	Royal West indies	N		Y		Have never/Wouldn't	conch farm	2 to 3	1	3	0	4	0	3	1	1
75	80+	M	USA	Grandview Condos	Y	16, 13	Y		Have/Would	none	4	3	3	3	3	3	3
76		F	USA	Grandview Condos	Y	16, 13	Y		Have/Would	none	2	4	4	3	4	4	1
77	40-49	M	USA	Grandview Condos	Y	12, 15	Y		Have never/Would	not yet	3	4	4	4	1	0	1
78	60-69	F	USA	Caribbean Paradise	N		Y		Have/Would	none	1 to 2	1	1	1	1	1	1
79	60-69	F	USA	Caribbean Paradise	N		Y		Have/Wouldn't	none	0	3	4	1	4	1	1
80	60-69	F	USA	Royal West indies	N		Y		Have never/Wouldn't	not yet, want to go snorkeling and sight seeing	2	4	0	3	3	0	4		1
81	70-79	M	USA	Royal West indies	N		Y		Have never/Wouldn't	weather kept them from snorkeling	2	4	4	3	3	1	4	1	1
82	40-49	F	USA	Caribbean Paradise	N		Y		Have never/Wouldn't	no but might conch farm	2 to 3	1	4	4	4	1	4	1	1
83	30-39	F	USA	Villa Del Mar	N		Y		Have/Would	none	3 to 4	1	3	3	1	3	1
84	40-49	F	Canada	Tuscany	Y	10, 13, 13, 13	Y		Have/Wouldn't	none	2 to 3	3	4	4	1	3	1		1
85	50-59	F	USA	Home in Long Bay	Y	9	N	dozens	Have/Would	diving, kiteboarding	3	1	3	0	3	0	4	1	1
86	40-49	F	USA	Home in Long Bay	Y	4	Y		Have never/Would	beach	2	3	4	0	3	4	3	1
87	40-49	F	Canada	Grace Bay Suites	N		N		Have never/Wouldn't	beach	0	0	0	0	0	0	0
88	50-59	M	Canada	Grace Bay Suites	N		Y		Have never/Wouldn't	beach	0	0	0	0	0	0	0
89	60-69	F	Canada	Regent Grand	N		N	2	Have/Would	no		0	0	0	3	0	0	1	1
90	50-59	F	USA	Regent Grand	N		N	5	Have/Wouldn't			0	1	0	3	0	1
91	50-59	F	USA	Regent Grand	Y	19	Y		Have never/Wouldn't	beach, snorkeling, parasailing	2	0	0	0	0	0	0	1	1
92	50-59	F	USA	Regent Grand	Y	22	N	1	Have never/Wouldn't	boat rides, golfing, fishing	1	1	3	4	4	1	0	1	1
93	50-59	F	USA	Regent Grand	Y	2, 14, 11	N	3x per year	Have/Would	beach, diving, snorkeling	2 to 3	0	3	0	1	0	1
94	50-59	M	USA	Regent Grand	N		N	3	Have never/Wouldn't	restaurants, snorkeling, golf	1 to 2	3	4	1	3	1	3	1	1
95	30-39	F	Argentina	Island Club	Y		Y	3	Have never/Would	Taylor Bay, Sapordilla Bay, Long Bay Beach		3	4	0	4	3	3
96	50-59	M	Canada	Villa Renaissance	Y	16	N	3 per year	Have/Wouldn't	lizard island, conch farm, golf, snorkeling, boat daycruise	1	3	3	0	3	0	3	1	1
97	60-69	M	Canada	Sands	N		N	2	Have never/Wouldn't	snorkeling, plantation, farm	2	4	4	1	3	4	4	1
98	60-69	F	Canada	Sands	N		N	2	Have never/Would	snorkeling, plantation, farm	2	1	4	1	4	3	3	1
99	40-49	M	Canada	Club Med	N		Y		Have never/Would	no, relax	3	1	4	3	0	0	0		1
100	40-49	F	Canada	Club Med	N		N	2	Have never/Wouldn't	relax by beach	2 to 3	0	3	4	0	4	0
101	40-49	F	Canada	Club Med	N		N	5	Have never/Wouldn't	no, want to go snorkeling	2	3	3	4	0	1	0	1
102	60-69		Canada	Club Med	N				Have never/Wouldn't	snorkeling	2	3	0	4	0	4	0
103	60-69	M	Canada	Royal West indies	N		N	11	Have/Wouldn't	0	0	3	3	3	1	1	1
104	50-59	F	Canada	Royal West indies	N		Y	11	Have/Wouldn't	0	0	3	3	3	1	1	1
105	18-29	F	USA	Ports of Call	N		Y		Have/Would	0	2	4	1	4	0	4	0	1
106		F	USA	Royal West indies	N		Y		Have/Would	0	3	3	1	1	1	1	1
107		M	USA	West Indies	N		Y		Have/Would	none	3	3	1	1	1	1	1
108	18-29	F	USA	Ports of Call	N		Y		Have/Wouldn't	0	7	4	3	4	3	3	0
109	30-39	F	Canada	West Indies	N		Y		Have/Wouldn't	none	3	3	3	0	3	0	3
110		M	Canada	Royal West indies	N		Y		Have never/Wouldn't	no	3	3	3	1	3	3	3
111	60-69	F	USA	West Indies	N		Y		Have/Would	2		3	3	3	3	3	3
112	40-49	F	Canada	Royal West indies	Y	10	N	5	Have never/Would	conch farm	1	4	4	4	1	3	3
113	60-69	M	Canada	Royal West indies	N		N	50-60, owns a place	Have/Wouldn't	0	5	4	1	4	0	4	0
114	50-59	F	USA	Grace Bay	Y	15, 11, 11	Y		Have never/Would	beach, parasailing	3 to 4	3	3	3	3	0	1		1
115	70-79	F	USA	Grace Bay	Y	10, 8, 5	Y		Have/Would	beach, tubing	5	4	1	0	3	1	1
116	40-49	F	USA	Grace Bay Club	Y	12, 11, 8, 5	N	7	Have never/Wouldn't	jetski and boat	0	0	3	1	3	0	3
117	70-79	M	USA	Thomson Cove			N	owns house	Have/Wouldn't	no - beach		4	4	0	4	0	4	1	1
118	40-49	F	USA	"Cubana" house	N		N	every 2 mo.	Have never/Wouldn't	beach	0	4	3	3	4	3	1	1	1
119	18-29	M	Canada	Club Med	N		Y		Have never/Would	not separate from Club Med	no (all inclusive)	0	4	4	0	0	0
120	18-29	M	Canada	Club Med	N		Y		Have never/Would	not separate from Club Med	no (all inclusive)	0	4	4	0	3	0
121	50-59	F	USA	Sands	Y	16	N	~12	Have/Wouldn't	conch farm, island by Parrot Cay	1	4	3	4	0	3	4	1
122	50-59	F	USA	Sands	Y	22	N	every few years	Have/Would	snorkeling, fishing, boating	2	3	4	1	1	1	1	1	1
123		M	Canada	Sands	N		N	15+	Have never/Wouldn't	not this year, kayaking in the past		0	0	0	0	0	0
124	50-59	F	USA	Sands	N		N	7+	Have never/Wouldn't	none this year	none	1	3	1	1	1	1
125	40-49	M	USA	Point Grace	Y	22	N	evey other year	Have never/Wouldn't	bar, beach, SCUBA, jetski, snorkeling	6	0	0	4	1	3	0
126	50-59	F	Canada	Point Grace	Y	14	N	4	Have never/Wouldn't	snorkeling, restaurants	~1	3	3	0	0	0	0	1	1
127	50-59	M	Canada	Point Grace	Y	14 and friend	N	3	Have never/Wouldn't	snorkeling, restaurants	1	0	0	0	0	0	0	1
128	18-29	F	USA	Point Grace	N		N	3	Have never/Wouldn't	North/Middle, snorkeling, Taylor Bay	1 or less	3	4	1	3	0	3	1
129	60-69	F	USA	Point Grace	N		Y		Have never/Would	restaurants, spa, North/Middle caves	2 to 3	0	4	4	4	4	0
130	40-49	F	USA	Point Grace	N		N	owns hotel?	Have/Would	boat, horse, jetski		0	4	0	3	0	3	1	1
131	50-59	F	USA	Point Grace	N		N	often	Have/Would	boat, horse, jetski		0	4	4	4	0	0
132	50-59	F	Canada	Levelle	N		Y	2/year	Have/Wouldn't	snorkeling, sail Provo, iguana island, North & South Caicos	none now, maybe 1	1	1	1	3	1	1	1	1
133	70-79	F	Egypt	Villa Renaissance	Y	adult	N	every 2 to 3 mo.	Have never/Wouldn't	snorkeling, exploring whole island	0	0	0	0	0	0	0	1	1
134	40-49	F	USA	Grace Bay Suites	N		N	3	Have/Wouldn't	everything-visit other islands, snorkel, helicopter	5	3	3	4	3	3	3
135	70-79		Canada	Grace Bay Suites	N		N	2	Have/Would	3 (conch farm)	1	4	4	4	4	0	4	1	1
136	30-39	F	USA	Villa Renaissance	Y	2	N	2, 1 per year	Have never/Wouldn't	beach		1	3	4	0	0	0
137	60-69	M	Canada	Regent Grand	N		Y		Have never/Wouldn't	beach	no	0	0	0	0	0	0
138	50-59	F	USA	Sands	Y	18	Y		Have never/Wouldn't	none, beach	1	4	4	4	4	0	0		1
139	40-49	F	USA	Northwest Point Condos	Y	20, 15	Y		Have never/Wouldn't	snorkeling, parasailing	1	1	0	4	1	0	0	1	1
140	60-69	M	USA	Grace Bay Gardens	N		N	4 months/year	Have/Wouldn't	done them all, beach, gyms	0	4	3	0	3	0	3	1	1
141	50-59	M	USA	Sands	Y	21, 20	N	12 to 15	Have/Would	diving, boating, parasailing	2	1	3	4	0	0	4	1
142	60-69	F	Canada	Villa	N		Y		Have never/Would	beach/plans	?	3	4	0	4	0	3	1	1
143	50-59	F	USA	Private residence	N		N	30x	Have never/Wouldn't	Provo golf course, boat cruises		4	4	4	4	4	3
144	50-59	M	USA	Provo Longbay Hills	N		N	5	Have/Would	boat, golf	depends on week	3	3	3	0	0	0	1	1
145	40-49	F	USA	Villa Renaissance	N		Y		Have/Would	North Caicos, sup, cruise		1	4	1	1	1	1
146	50-59	M	USA	Point Grace	N		Y		Have never/Wouldn't	beach, deep sea fishing, parasail, sail, horseback, kayak	3 to 4	0	1	0	3	1	3	1
147	60-69	F	Canada	Grace Bay Place	N		N	2	Have/Wouldn't	beach, snorkeling, diving, kiting, island tour	1	1	3	1	3	0	1	1	1
148	18-29	F	USA	Regent Grand	N		Y		Have never/Would	zero (working as nanny)	if not working, 5-6	4	4	4	4	4	4	1
149	18-29	F	USA	Regent Grand	N		N	every couple of months	Have never/Would	restaurants (working as nanny)	(if not working) 1	4	4	3	3	1	1		1
150	50-59	F	USA	Regent Grand	Y	17, 11	Y		Have/Wouldn't	SCUBA, beach	~7	1	3	0	4	1	0	1	1
151	60-69	M	USA	Regent Grand	N		N	3	Have never/Wouldn't	snorkel, boat, beach	1	4	1	1	1	3	3
152	18-29	M	USA	Regent Grand	N		Y		Have/Wouldn't	beach	2 to 3	1	1	4	1	4	0	1
153	30-39	F	USA	Grace Bay	Y		N	2				4	0	3	0	4	0
154	50-59	F	USA	Regent Grand	Y		N	10x	Have never/Wouldn't	parasailing, snorkeling, whale rides		0	0	0	4	0	4	1	1
155	30-39	M	USA	Grace Bay	Y		N	2				4	0	3	0	4	0	1	1
156	50-59	M	Canada	Seven Stars	N		Y	1/yr	Have never/Would	tours around the island, beach	none, just beach	4	3	1	3	1	3
157	40-49	F	USA	Seven Stars	Y	10, 10, 13	N	2	Have/Wouldn't	town, snorkeling, included water sports	2	3	1	4	1	3	1	1
158	40-49	F	USA	Seven Stars	N		Y		Have/Would	snorkeling	2	3	4	3	4	3	1	1
159	30-39	F	USA	Seven Stars	Y	4	N	2	Have/Would	beach	0	1	3	3	3	1	1
160	40-49	F	Canada	Seven Stars	Y	10, 13	N	3	Have never/Wouldn't	no		0	0	1	3	4	3	1
161	18-29	F	USA	Seven Stars	N		N	3	Have never/Wouldn't	no		1	1	3	0	0	0
162	50-59	F	Canada	Seven Stars	Y	15	N	1/yr	Have never/Wouldn't	SCUBA, ponies	2 to 3	3	1	0	3	0	0	1	1
163	40-49	F	USA	Seven Stars	Y	18, 15	N	3	Have never/Wouldn't	beach	0	0	0	1	0	1	0	1
164	50-59	M	USA	Seven Stars	N		N	2	Have never/Wouldn't	0		3	3	4	1	1	1
165	50-59	F	USA	Seven Stars	N		N	1	Have never/Wouldn't	beach		4	4	4	3	3	3
166	40-49	F	USA	Seven Stars	Y	16, 14	N	1/yr	Have/Wouldn't	Middle Caicos, snorkeling	2	0	0	0	3	0	3	1
167	40-49	F	USA	Villa Renaissance	Y	14, 16	Y		Have/Wouldn't	iguana island, snorkeling	3	4	0	0	4	1	3	1	1
168	50-59	M	USA	Club Med	N		Y		Have/Wouldn't	sunset sail, glow worm	n/a, first day here	4	1	3	1	3	3
169	18-29	M	USA	Private residence	N		N	3	Have never/Wouldn't			4	4	4	0	4	0
170	18-29	M	USA	Private residence	Y		N	3	Have never/Wouldn't			4	4	3	1	3	1
171	18-29	M	USA	Private residence	N		N	3	Have never/Wouldn't			3	0	1	3	3	1
172	50-59	M	USA	Beaches	N		N	7 times, 2/yr	Have/Wouldn't	restaurants, beach, snorkeling, sailing, parasailing	0	3	3	4	1	4	1
173	60-69	F	USA	renting a house	Y	33, 30	N	2	Have never/Wouldn't	beach, restaurants	0	3	3	0	1	1	3
174	40-49	F	USA	Harbor Club Villas	Y	17, 15, 11	Y		Have never/Wouldn't	snorkeling, beach, hike around turtle cove	2	1	3	1	4	0	3	1
175	18-29	F	USA	Royal West indies	N		N		Have never/Wouldn't	no-the beach		0	3	0	0	0	0
176	18-29	M	USA	Beaches	N		Y		Have/Would	snorkel, horseback riding	5	3	4	4	4	3	1
177	40-49	F	USA	Beaches	Y	8, 10, 13	Y		Have/Wouldn't	snorkeling, water park	2	4	0	4	0	3	0
178	40-49	M	USA	Beaches	Y	8, 12, 14, 17, 17, 17	Y		Have/Would	parasailing, all inclusive, boat trip	4 to 5	3	1	4	1	3	4
179	40-49	M	USA	Beaches	Y	16, 17	Y		Have never/Wouldn't	resort/café/banana boat	5	3	1	4	4	3	0
180	50-59	M	USA	Beaches	Y	16, 17	Y		Have/Wouldn't	resort/café/banana boat	5	0	1	3	0	0	0
181	18-29	F	USA	Beaches	N		Y		Have/Would	parasailing, kayaking, tubking, boat cruise	5 to 8	3	3	4	0	3	0
182	40-49	F	USA	Beaches	Y	11, 9	N	2	Have/Wouldn't	parasail, snorkel	2 to 3	3	1	4	0	3	0	1	1
183	40-49	F	USA	Beaches	Y	15, 13, 10	Y		Have never/Would	snorkeling	2	1	1	3	0	3	0
184	40-49	F	USA	Beaches	Y	6, 4	N	4	Have never/Wouldn't	sailed, snorkel, parasail, all-inclusive	2	1	1	3	1	1	1
185	40-49	F	Canada	Beaches	Y	12, 10	Y		Have/Would	boat, snorkel, fishing, conch diving	1	3	1	4	1	1	0
186	40-49		USA	Beaches	Y	5, 3	Y		Have/Wouldn't	boat cruise	1	3	3	1	0	3	0
187	30-39	F	USA	Beaches	Y	6, 3	N	2	Have/Wouldn't	boat cruise	1	3	3	1	0	1	0
188	40-49	M	Canada	Beaches	Y	8	N	3	Have/Wouldn't	submarine/resort	1	0	3	3	3	0	0	1	1
189	60-69	M	USA	Beaches	Y	6, 8	N	2	Have/Would	resort	0-1	0	0	0	0	0	0
190	40-49	M	USA	Beaches	Y	8	Y		Have never/Wouldn't	day cruise (conch shells), snorkeling	2	1	1	3	3	1	1
191	40-49	M	USA	Beaches	Y	5	N	3	Have/Would	resort stuff	1 to 2	4	3	4	3	0	0
192	60-69	M	USA	Beaches	Y	10	N	3	Have/Would	resort water park	3	3	3	4	1	4	0
193	50-59	F	USA	Sands	N		N	2	Have/Would	beach/pool	1 to 2	4	4	3	1	1	0
194	40-49	F	USA	Beaches	N		N	4	Have/Wouldn't	0	2 to 3	0	4	3	1	1	0	1	1
195	30-39	M	England	Beaches	Y	6, 4, 5 mo.	Y		Have never/Would	3	5	4	4	4	4	4	4
196	50-59	M	USA	Beaches	Y	15	N	2	Have/Wouldn't	0	0	4	1	1	1	4	1
197	40-49	M	Canada	Beaches	Y	4.5	Y		Have never/Would	0	0	4	3	4	1	3	1	1
198	50-59	M	USA	Beaches	Y	16	Y		Have never/Wouldn't	0	2 to 3	3	3	3	0	4	1
199	50-59	F	USA	Beaches	Y	16	Y		Have never/Wouldn't	0	2	3	3	4	1	3	1	1	1
200	40-49	M	USA	Beaches	Y	16, 18	N	2	Have/Wouldn't	0	1	3	0	4	4	3	1
201	50-59	M	USA	Beaches	N		Y		Have never/Wouldn't	1	2	3	4	4	1	1	3
202		M	USA	Beaches	Y	11, 12	Y	1	Have never/Wouldn't	1	1	3	0	0	3	3	3	1
203	70-79	M	USA	Beaches	Y	44, 42	N	3	Have/Wouldn't	1	1	3	0	4	3	1	0
204	70-79	F	USA	Beaches	Y	21, 18	Y		Have never/Would	0	4	1	1	1	4	1	1
205	40-49	M	USA	Beaches	Y	15, 13, 12, 6	Y		Have/Wouldn't	0	0	0	0	0	0	0	0
206	40-49	F	Canada	Beaches	Y	7	N	3	Have never/Wouldn't	0	none	4	4	1	3	3	0	1
207	40-49	M	USA	Beaches	Y	7.5	N	3
208	40-49		USA	Beaches	Y	12, 14	Y		Have never/Wouldn't	0	2	3	1	3	3	4	1
209	30-39	F	USA	Beaches	Y	4, 9	N	2	Have/Wouldn't	no	no	3	1	3	0	0	0	1	1
210	18-29	F	USA	Beaches	N		N		Have never/Wouldn't	1	1	1	3	4	1	1	0
211	18-29	F	USA	Beaches	N		Y		Have/Would	1	none	3	1	4	3	0	0
212	18-29	F	USA	Beaches	N		N	2	Have/Would	2	4	3	4	3	1	1	3	1	1
213	18-29	F	USA	Beaches	N		N	12 years	Have never/Wouldn't	iguana island, sand $	1	4	1	4	3	3	0
214	60-69	F	Canada	Beaches	N		Y		Have/Would	none	2	4	4	4	1	3	3
215	70-79	F	USA	Beaches	Y	14, 3, 5, 9, 12	N	2	Have/Would	waterpark, entertainment	3	4	4	3	4	0	3
216	60-69	F	England	Beaches	N		Y		Have never/Wouldn't	boat excursion	2	1	4	1	1	1	1
217	40-49	F	Canada	Beaches	Y	14	N	4		none	2	0	4	1	4	0	1	1	1
218	60-69	F	USA	Beaches	Y	11 mo., 3, 6, 9	Y		Have never/Wouldn't	nope	nope	0	0	3	4	1	3
219	60-69	M	Canada	Beaches	N		Y		Have/Wouldn't	no	undecided	4	4	1	4	1	4	1
220	30-39	F	USA	Beaches	Y	5	N		Have never/Wouldn't	waterpark, catamaran, snorkeling	2 to 3	0	0	0	0	0	0
221	40-49	M	USA	Beaches	Y	14, 7	N	2	Have never/Wouldn't	none	2 to 3	3	4	4	1	4	0
222	18-29	F	USA	Sands	N		Y		Have never/Wouldn't	1	3	1	1	4	3	0	3	1	1
223	18-29	M	USA	Sands	N		Y		Have never/Would	1	3	1	3	3	3	1	3	1	1
224	60-69	M	USA	Sands	Y	30	Y		Have never/Wouldn't	1	1	0	4	1	3	0	1
225	50-59	F	Canada	Sands	N		N	2	Have/Wouldn't	0	1 to 2	1	3	3	3	1	3	1	1
226	18-29	M	USA	Point Grace	N		N	3	Have never/Wouldn't	none	1 to 2	3	3	1	1	1	0	1
227	18-29	F	USA	Point Grace	N		N	3	Have never/Wouldn't	0	1 to 2	3	3	1	0	0	0		1
228		F	USA	Point Grace	Y	2	N	3	Have never/Wouldn't	0	1 to 2	3	3	3	1	3	1
229	50-59	M	USA	Point Grace	Y	20-29	N	3	Have never/Would	0	1 to 2	3	3	3	0	3	1
230	18-29	M	Canada	Point Grace	N		Y		Have/Would	0	1 to 2	0	0	4	0	0	0
231	60-69	M	USA	Sands	N		N	6	Have/Wouldn't	3	4	1	1	1	1	1	1
232	60-69	M	Canada	Sands	N		Y		Have never/Would	0	3 to 4	4	4	4	1	4	1
233	30-39	F	USA	Sands	N		Y		Have/Would	0	3	1	4	0	4	4	3		1
234	30-39	F	USA	Point Grace	Y	8, 6, 3	Y		Have never/Would	banana boat	3	1	0	4	0	4	0
235	60-69	M	USA	Sands	N		Y		Have/Wouldn't	day 1	2	3	0	0	0	3	0
236	40-49	M	USA	Point Grace	Y	17	N	18 years	Have never/Wouldn't	snorkeling, boating, fishing	3	0	0	0	0	0	0	1	1
237	40-49	F	Canada	Sands	Y	15-17	N		Have never/Wouldn't	1	3	3	0	4	3	1	1
238	60-69	M	USA	Point Grace	N		N	couple times	Have/Would	none	1	4	3	4	3	4	1
239	40-49	M	USA	Sands	Y	9, 11, 12	Y		Have never/Wouldn't	boat tours, SCUBA	no idea	1	3	3	0	0	1
240	50-59	F	USA	Sands	Y	15	N	2	Have/Wouldn't	0	2 to 3	1	1	3	3	4	0	1
241	50-59	F	USA	Sands	Y	16, 12	Y		Have never/Wouldn't	nope	1 to 2	1	1	4	3	3	3	1
242	40-49	F	Canada	Point Grace	Y	10, 15	Y		Have never/Wouldn't	none yet	1	3	1	3	0	1	1
243	70-79		USA	Point Grace	Y	22, 50	N	2	Have/Wouldn't	food	1	1	1	4	0	1	1
244	60-69	F	USA	Sands	N		N	1	Have/Would	SCUBA iguana island, snorkel, pirate's cove	7	0	0	3	3	0	3
245	50-59	M	USA	Sands	N		Y		Have/Wouldn't	town	2 to 3	1	1	4	3	1	0
246	18-29	F	USA	Sands	N		Y		Have never/Wouldn't	beach	2 to 3	0	3	3	1	0	1
247	50-59	F	USA	Sands	Y	22, 19	N	3	Have/Would	beach	3	3	1	3	3	1	1
248	40-49	M	USA	Ocean Club West	Y	5, 7	Y		Have never/Wouldn't	snorkeling, boating, restaurants	2	3	0	4	0	0	0	1	1
249	18-29	F	USA	Ocean Club West	N				Have never/Wouldn't	snorkeling, water sports, restaurants									1
250	30-39	M	Canada	Club Med	N		N	3	Have/Would	snorkeling	1	3	3	4	0	4	0
251	50-59	M	France	Club Med	N		Y		Have never/Wouldn't	none	0	1	4	0	1	0	3	1	1
252	30-39	F	Canada	Club Med	N		Y		Have never/Wouldn't	0	1	3	3	3	3	1	0
253	18-29	F	Canada	Club Med	N		N	15-16	Have/Wouldn't	none	0	3	3	1	1	1	0
254	50-59	F	USA	Club Med	N		Y		Have/Would	kayak, Club Med stuff	2 to 3	1	3	4	3	1	0
255	40-49		Canada	Club Med	N				Have/Would	snorkeling	3	4	4	1	3	3	0	1
256	18-29	F	USA	Club Med	N		Y		Have/Would	paddleboarding	2	0	0	4	3	0	0
257	30-39		USA	Club Med	N		N	2	Have/Would	none	3	1	0	4	1	4	0
258	18-29	F	Canada	Club Med	N		Y		Have never/Would	snorkeling	3	4	3	0	3	4	0	1
259	40-49		USA	Club Med	N		N	1	Have/Would	wave running	3	1	0	4	1	1	0
260		M	Canada	Club Med	N		N	2	Have never/Wouldn't	diving	2	4	4	0	0	0	1
261	18-29	F	Canada	Club Med	N		Y		Have/Wouldn't	island tour	1 to 2	3	3	4	1	3	0
262	30-39	M	Canada	Club Med	N		Y		Have never/Wouldn't	none yet	unsure	1	3	3	1	1	0
263	30-39	F	Canada	Club Med	N		Y		Have never/Wouldn't	not yet	2	1	3	3	3	3	1
264	50-59	F	USA	Beaches	Y	14, 11	Y		Have/Would	resort, snorkel, iguana island	3	1	1	4	1	3	0
265	40-49	M	USA	Beaches	Y	14, 7	N	2	Have never/Wouldn't	beach, swimming pool	0-1	4	1	4	3	4	0		1
266	40-49	F	Canada	Beaches	Y	13, 15	Y		Have never/Wouldn't	resort only, diving, snorkel	1	4	3	4	0	4	3	1
267	40-49	F	USA	Beaches	Y	11, 11	Y		Have/Wouldn't	beach	2	3	3	4	1	4	1
268	40-49	M	USA	Beaches	Y	10, 15, 15, 16, 17	N	6	Have/Wouldn't	deep sea fishing, waterslide	2 to 3	3	4	4	0	4	3
269	40-49	M	USA	Beaches	Y	5	Y		Have never/Wouldn't	restaurants, kayak	5	3	1	4	3	4	1
270	40-49	F	Canada	Beaches	Y	14, 14	Y		Have/Wouldn't	beach, scuba diving, parasailing	4	3	3	1	4	1	0
271	40-49	F	USA	Beaches	Y	16, 14, 12	N	2	Have/Wouldn't	resort	1 to 2	1	0	4	0	3	0
272	60-69	M	USA		Y	2-15 yrs	Y		Have/Would	0	2-3 (kids-10)	4	3	4	0	3	0	1
273	18-29	M	USA	Beaches	N		Y		Have never/Wouldn't	0	2	3	0	4	0	3	3
274	40-49	M	USA	Beaches	Y	19, 17, 15, 15	Y		Have/Wouldn't	0	2 to 3	4	0	4	1	4	0	1
275	40-49	F	USA	Beaches	Y	19, 17, 15, 13	Y		Have/Wouldn't	0	2 to 3	4	1	4	1	4	0
276	40-49	M	USA	Beaches	Y	13, 9	N	2	Have never/Would	0	1 to 2	1	1	1	1	1	1	1	1
277	40-49	M	USA	Beaches	Y	9	N	20	Have never/Wouldn't	2	2	0	1	3	4	0	1
278	40-49	F	USA	Beaches	Y	9	N	6	Have/Would	3	4	3	0	1	1	3	0	1
279		F	Canada	Beaches	Y	13, 14	Y		Have/Would	0	none	3	1	3	3	1	3
280	40-49	M	USA	Beaches	Y	10, 8, 4	N	1	Have/Wouldn't	1	2 to 3	3	0	4	3	4	1
281	50-59	M	Canada	Beaches	Y	18	N	3	Have/Would	6	6	3	1	4	4	0	0
282	50-59	M	USA	Beaches	Y	17, 12	N		Have/Would	2	3	3	1	4	0	3	3
283	30-39	F	USA	Beaches	Y	8, 5	Y		Have/Would	Banana	2	3	4	4	3	0	1
284	40-49	M	USA	Beaches	Y	15, 12, 11, 8	Y		Have/Wouldn't	none	none	3	1	4	0	3	0
285	40-49	F	USA	Beaches	Y	13, 10	Y		Have/Wouldn't	none	2 to 3	4	0	4	3	3	1
286	40-49	F	USA	Beaches	Y	11	N	4	Have never/Wouldn't	everything @ Beaches	1	0	3	4	4	3	1	1	1
287	40-49	F	USA	Beaches	Y	12/13/14/15	Y		Have never/Wouldn't	1	1	0	3	4	0	0	0
288	50-59	F	USA	Beaches	Y	10	N	1	Have never/Wouldn't	parasailing, snorkel	3	4	1	3	4	1	0	1
289	40-49	F	USA	Beaches	Y	14, 7	Y		Have/Would	0	0	4	1	1	1	0	0	1	1
290	40-49	M	USA	Beaches	Y	13, 10	Y		Have/Would	no	2 to 3	3	0	3	4	4	0
291	40-49	F	USA	Beaches	Y	16 (both)	N		Have never/Wouldn't	none	3	3	3	4	1	1	3
292		F	Canada	Sands	N		Y	since 1986, ~15	Have never/Wouldn't	3	0	0	0	0	4	0	0	1
												2.16028	2.15278	2.3554	1.89895	1.60839	1.24739

## Sheet: Sheet2
Survey	Attraction	Rating	Comment	Notes	Code
3	SWTD	1	no, hate captivity		AW
4	SWTD	1	not in favor of captivity		AW
28	SWTD	1	against captivity, skeptical		AW
36	SWTD	1	great for kids		NI, Y
37	SWTD	1	dislike idea for him and grandkids		O
38	SWTD	1	"Captain Kevin," don't want it--knows the fishermen		O
47	SWTD	1	not good, "works in environmental field so doesn't like how animals are treated;" "doesn't know a lot about dolphin treatment."		AW
51	SWTD	1	strongly against captivity		AW
54	SWTD	1	insane--over commercialized, should be in Grand Turk		C
64	SWTD	1	bad for the dolphins		AW
67	SWTD	1	"don't think people should swim with dolphins;" "not good for people and dolphins"		AW/HW
69	SWTD	1	hate that: they should outlaw that, dolphins in cage--knows a lot about it and the movement		AW
86	SWTD	1	NO water zoo staff		AW
88	SWTD	1	never; NO, NO, NO, NO		O
89	SWTD	1	nothing with animals in captivity		AW
96	SWTD	1	dolphins too kitschy		NI
117	SWTD	1	hell no!		O
126	SWTD	1	def not "absuive to animals"		AW
127	SWTD	1	not ecologically friendly		ENV
130	SWTD	1	no capture--inhumane--"no need for animals to be put on display		AW
140	SWTD	1	cruel to the dolphins		AW
142	SWTD	1	"I don't believe in having animals in an environment like this"		AW
146	SWTD	1	"not sure it's best for dolphins"		AW
162	SWTD	1	don't like captive dolphins--would not promote that		AW
202	SWTD	1	Def wouldn't swim w/dolphins. Don't like them. For wife and kids		NI, Y
251	SWTD	1	no way-bothering dolphins		AW
258	SWTD	1	too nervous to swim with them		HW
292	SWTD	1	no-not rationale reason. Why have more highrise buildings but make money. Just personal opinion		O
17	SWTD	2	"don't believe in doing bad things to animals"		AW
59	SWTD	2	dolphins are fun, too old?		NI
73	SWTD	2	bad for animals, did it though and loved	(love this response…)	AW
74	SWTD	2	only want to do it once		NI
94	SWTD	2	as long as they're enclosed in the ocean/out in the open		AW
97	SWTD	2	heard bad things--not into that, males get frisky, dangerous		HW
122	SWTD	2	hate to see--not natural		AW
128	SWTD	2	lean away, good for younger kids though		NI, Y
132	SWTD	2	daughter caught disease from dolphin experience. Dangerous (Erectima noduzum: infection of her skin)		HW
147	SWTD	2	don't like it, "dolphins should be free"		AW
158	SWTD	2	if daughter was younger--for kids		NI, Y
206	SWTD	2	too costly		E
217	SWTD	2	not into it, you've seen the movies		NI
223	SWTD	2	don't like the idea of animals in captivity		AW
255	SWTD	2	only with young kids		NI, Y
276	SWTD	2	things not on a vacation. Would rather go to the beaches		NI
278	SWTD	2	did and scared at Atlantis. Kids loved it though		HW, Y
289	SWTD	2	dolphins not treated well, but good for kids		AW
6	SWTD	3	cool if humane		I, AW
24	SWTD	3	interested, observing, natural habitat, no captivity		I, AW
31	SWTD	3	interested in marine/fish attractions, being outside		I
81	SWTD	3	wild animals--concerned about safety		HW
106	SWTD	3	done it		I
118	SWTD	3	definitely excited, talked w/ husband about doing that activity here		I
188	SWTD	3	no, that would be wrong		AW
190	SWTD	3	maybe with a kid		I, Y
225	SWTD	3	not crazy over captive animals--no		AW
240	SWTD	3	way too commercial		C
288	SWTD	3	mixed feeling, apparently not good for them, but really liked it when she did it		I, AW
7	SWTD	4	awesome, really wants here!!		I
8	SWTD	4	thinks it would draw most people		I
55	SWTD	4	heard about it being bad for dolphins	ranking incorrect?	AW
70	SWTD	4	kids like it		I, Y
82	SWTD	4	don't agree with it, see aquarium and sea park		AW
92	SWTD	4	yes, very interesting. Def do it. Kids did it before, interested it again		I, Y
101	SWTD	4	no! only if in natural enviornment, wouldn't encourage enclosure--wouldn't go if they were captive	ranking incorrect, or just oblivious?	AW
105	SWTD	4	definitely though aware of enviro implications		I, E
121	SWTD	4	daughter would love, going to marine bio camp	(another prime answer)	I, Y
139	SWTD	4	really wanted to do the swim to dolphins--did it in Mexico & wants kids to do it		I, Y
148	SWTD	4	definitely--loves idea of swimming w/ dolphins--has swam with wild dolphins but not captive ones (in Hawaii)		I
152	SWTD	4	"everybody likes to do that in the Caribbean" so yes		I
157	SWTD	4	children would like swim with dolphins		I, Y
172	SWTD	4	would do, done it in Bahamas		I
197	SWTD	4	kids would love dolphins		I, Y
199	SWTD	4	daughter thought dolphins would cool		I, Y
241	SWTD	4	yes--once you've done it you have no reason to go again	how does this fit with the ranking?	I
248	SWTD	4	awesome but seen Blackfish	at least he's honest!	I, AW
266	SWTD	4	did it in FL with kids		I, Y
274	SWTD	4	swam w/dolphins before was fun-would do again		I
286	SWTD	4	done it in Jamaica fun		I
3	MMP	1	captivity bad		AW
4	MMP	1	not in favor of captivity		AW
36	MMP	1	if none at home		NI
37	MMP	1	think they're abusing animals		AW
47	MMP	1	sad! "a lot of bad press"		AW, Media
51	MMP	1	strongly against captivity		AW
54	MMP	1	insane--over commercialized, should be in Grand Turk		C
73	MMP	1	bad for animals		AW
74	MMP	1	we don't do that, want to see them in their natural habitat		AW
80	MMP	1	I've been there and loved it but whales weren't the only attraction, like the performances but I don't think I would like it here		C
88	MMP	1	NO, NO, NO, NO		O
89	MMP	1	nothing with animals in captivity		AW
96	MMP	1	no--bad rep		AW
99	MMP	1	no too commercial		C
106	MMP	1	Blackfish watched		AW, Media
117	MMP	1	absolutely not!		O
126	MMP	1	def not "absuive to animals"		AW
130	MMP	1	no capture		AW
138	MMP	1	no--hate sea parks, don't like watching animals do acts.	but put a 4 for the dolphin experience	AW
139	MMP	1	can do this @ home--wouldn't do here		C
140	MMP	1	don't like to see animals kept captive		AW
142	MMP	1	"I don't believe in having animals in an environment like this"		AW
162	MMP	1	never go to sea water park, do not agree with captive sea animals		AW
188	MMP	1	no, that would be wrong		AW
218	MMP	1	not good		AW
222	MMP	1	mean to animals, destroy the natural habitat and feel, quiet, not touristy	but again, said 3 was a "very nice idea"	AW, ENV, C
227	MMP	1	saw Blackfish--no!		AW, Media
248	MMP	1	not good		AW, Media
249	MMP	1	Blackfish-doesn't like Sea World		AW, Media
251	MMP	1	nope. Better to go to Miami		C
298	MMP	1	animals not treated well		AW
6	MMP	2	not into captivity		AW
14	MMP	2	too commercial		C
48	MMP	2	everywhere, better with kids		NI, Y
56	MMP	2	controversial--won't last		AW
59	MMP	2	watched Blackfish--really sad		AW, media
81	MMP	2	would be nice, grandkids would like it but he wouldn't		NI, Y
82	MMP	2	don't like anumals shows for human entertainment, animals not in natural habitat, it's not what they want, it's working hard, they get sad/tired, ex: aggression, accidents	basically referencing Blackfish	AW, HW
92	MMP	2	daughter talks about abusing whales--daughter mentioned Blackfish but mom had no idea		AW, media
94	MMP	2	iffy on sea world/"don't want to see animals caged up"		AW
121	MMP	2	gone to many		NI
122	MMP	2	hate to see--not natural		AW
132	MMP	2	don't like animals to be like a circus, doesn't support it. Likes animals to be free. Reminds her of how they messed w/ ecosystem here ot make the marina.		AW, ENV
149	MMP	2	not interested, not a fan of sea world shows (doesn't like the circus approach)	but thinks the dolphin experience "would be cool"	AW
212	MMP	2	Blackfish-bad		AW, media
223	MMP	2	don't like the idea of animals in captivity		AW
225	MMP	2	see in ocean over captivity		AW
55	MMP	3	visited in FL keys--fun		I
84	MMP	3	would be mean	says on survey that "kids influenced mom"	I, AW
118	MMP	3	interested, similar response to dolphin experience (excited)		I
199	MMP	3	thought a lot of people would visit		I
286	MMP	3	go to seaworld if she wanted		I
9	MMP		def. not--sea parks where they live, wouldn't travel to see one		NI
